# Supplementary material for: Exploring the Pharmacokinetics and Gut Microbiota Modulation of Hesperidin and Nobiletin from Mandarin Orange Peel in Experimental Dogs: A Pilot Study
Source: Metabolites. 2024 Dec 25;15(1):3. doi: 10.3390/metabo15010003 (PMC11766869; doi:10.3390/metabo15010003)
Supplement: Supplementary file 1 [file metabolites-15-00003-s001.zip]

Archive with 1 entries (1 files):
- metabolites-3362040-supplementary.pdf
